# Supplementary material for: Rapid Automatized Naming (RAN) and Word Reading Fluency in Early School-Aged Children: A Pilot Eye-Tracking Study
Source: J Eye Mov Res. 2026 Feb 4;19(1):16. doi: 10.3390/jemr19010016 (PMC12921791; doi:10.3390/jemr19010016)
Supplement: Supplementary file 1 [file jemr-19-00016-s001.zip]

Archive with 1 entries (1 files):
- jemr-3904554-supplementary.pdf
